# Supplementary material for: Comparative analysis of aggressiveness in giant cell tumor of bone between upper and lower extremities: A systematic review and meta-analysis
Source: J Bone Oncol. 2025 Feb 8;51:100663. doi: 10.1016/j.jbo.2025.100663 (PMC11871493; doi:10.1016/j.jbo.2025.100663)
Supplement: Supplementary Data 3 [file mmc3.xlsx]

## Sheet: Data Extraction
No	Author	Title	Aim of Study	Subgrup	Location	Year	Participants	Total Participant	Total participants	Total participants	Mostly Upper	Mostly Lower	Participants																					Recurrence
													Sex		Age				Mean Age (Years)	Size		Location			Grading				Status Patients		Pathological Fracture		Follow-up (months)	Average Time to Recurrence	Sex		Age				Size		Location			Grading
													Male	Female	<20	21-40	41-60	>60		>5 cm	<5 cm	Upper	Lower	Other	I	II	III	Unknown	Primary	Recurrence	Yes	No			Male	Female	<20	20-40	40-60	>60	>5 cm	<5 cm	Upper	Lower	Other	I	II	III	Unknown
1	Abdelkawi, 2023	Risk factors for local recurrence of giant cell tumor of bone of the extremities: a retrospective study	to evaluate the rate of recurrence of GCTB after surgical treatment to detect the risk factors that may influence the rate of LR.		Mansoura, Egypt	January 2012 - December 2017	Extremity GCT	52	52	52	Distal Radius 4	Distal Femur 16; Proximal Tibia 16	16	36	9	34	9		NA	36	16	7	45	0	0	0	22	30			4	48	NA	4-31 months	3	9	2	8	2		5	7	2	10	0	0	0	10	2
2	Poudel, 2022	Salvaging the Unsalvageable Giant Cell Tumors of Bone: The ‘Longitudinal Sandwich Technique’	to describes the outcome of ‘longitudinal sandwich technique’ for extended curettage of Grade III GCTs with more than 50% cortical destruction.		Lalitpur, Nepal	January 2012 - January 2018	Extremity GCT	12	12	12	Proximal Humerus 2; Distal Radius 1	Proximal Tibia 7; Distal Femur 2	6	6	5	7	0	0	22.32 ± 6.78	NA	NA	4	8	0	0	0	12	0			2	10	59 ± 11.5	23-42 months	NA	NA	2	2	0	0	NA	NA	1	3	0	0	0	4	0
3	Sano, 2020	Preoperative denosumab treatment with curettage may be a risk factor for recurrence of giant cell tumor of bone	toinvestigate the relationship between recurrences and clinicopathological features associated with adjuvant denosumab treatment in GCTB.		Tokyo, Japan	January 2003 - May 2019	Extremity GCT	66	66	66	Distal Radius 5	Distal Femur 28; Proximal Tibia 12	34	32	35.3 (14–73) years				35.3 ± 14.75	NA	NA	14	52	0	20	25	17	4			12	54	58.8 ± 44	NA	2	7	31 (19–53) years				NA	NA	3	6	0	3	4	2	0
4	Scoccianti, 2018	Preoperative Denosumab With Curettage and Cryotherapy in Giant Cell Tumor of Bone: Is There an Increased Risk of Local Recurrence?	to investigate the risk of local recurrence from preoperative treatment with denosumab and the adverse effects.		Firenze, Italy	June 2009 - June 2016	GCT	21	21	21	Distal Radius 2	Distal Femur 7	11	10	NA	NA	NA	NA	38.5 ± 12.02	NA	NA	4	14	3	2	9	10	0			NA	NA	33 ± 8.48	19 (7-54) months	NA	NA	NA	NA	NA	NA	NA	NA	1	4	1	0	2	4	0
5	Chinder, 2019	Evaluation of Local Recurrence in Giant-Cell Tumor of Bone Treated by Neoadjuvant Denosumab	to report the incidence of local recurrence (LR) in patients operated following neoadjuvant denosumab, to investigate factors associated with LR following extended curettage for GCTB, and to compare the postoperative functional and oncological outcome of patients operated with and without neoadjuvant denosumab.		Bangalore, India	September 2013 - October 2017	Extremity GCT	123	123	123	Distal Radius 14	Distal Femur 30; Proximal Tibia 24	87	36	29.6 (± 9.8) years				29.6 ± 9.8	3.7 (± 2.4) cm		34	77	12	9	81	33	0			11	112	35 ± 20	13.82 (±1.04) months	NA	NA	NA	NA	NA	NA	NA	NA	8	22	3	NA	NA	NA	NA
6	Agarwal, 2018	Does Denosumab Change the Giant Cell Tumor Treatment Strategy? Lessons Learned From Early Experience	to investigate the usage of denosumab on reducing the risk of recurrence after resection or intralesional surgery, and the complications associated.		Mumbai, India	November 2013 - July 2016	GCT	59	59	59	Distal Radius 7	Distal Femur 17; Proximal Tibia 20	32	27	4	49	5	1	30.22 ± 9.71	NA	NA	9	44	6	0	17	42	0			NA	NA	47.80 ± 22.13	NA	8	10	2	14	2	0	NA	NA	6	10	2	0	5	13	0
7	Greenberg, 2019	Bisphosphonate-loaded Bone Cement as a Local Adjuvant Therapy for Giant Cell Tumor of Bone	to examine the effects of an alternative intraoperative local delivery of BP on GCTs.		Saint Louis, USA	February 2002 - May 2018	Extremity GCT	17	17	17	Distal Radius 3	Distal Femur 7	6	11	1	12	4	0	33.70 ± 9.18	NA	NA	6	11	0	0	8	9	0			NA	NA	49.35 ± 42.19	5 months	1	0	0	1	0	0	NA	NA	0	1	0	0	1	0	0
8	Takeuchi, 2016	Clinical outcome of recurrent giant cell tumor of the extremity in the era before molecular target therapy: the Japanese Musculoskeletal Oncology Group study	to evaluate the long-term clinical outcome of recurrent GCTB of the extremity in the era before molecular target therapy and to determine the factors that affect the repetitive recurrence and sacrifice of adjacent joints.		Kanazawa, Japan	1980 -2008	Extremity GCT	103	103	103	Radius Distal 12	Distal Femur 28; Proximal Tibia 37	53	50	34 (12–82) years				34 ± 17.5	NA	NA	23	80	0	12	71	20	0			NA	NA	114 ± 99.25	NA	13	19	NA	NA	NA	NA	NA	NA	9	23	0	4	19	9	0
9	Gao, 2014	Local control of giant cell tumors of the long bone after aggressive curettage with and without bone cement	to review our experience and evaluate the role of different implant materials in patients with GCTs of the extremities after aggressive curettage.		Guangzhou, China	2004 - 2009	Extremity GCT	65	65	65	Distal Radius 5	Distal Femur 28; Proximal Tibia 27	33	32	31.8 (18–65) years				31.8 ± 11.75	Mean 68 ml		5	60	0	0	14	51	0			NA	NA	38.8 ± 19.5	19.8 (6-60) months	8	8	NA	NA	NA	NA	NA	NA	1	15	0	1	15	0	0
10	Fraquet, 2009	Long bones giant cells tumors: Treatment by curretage and cavity filling cementation	to demonstrate the mechanical and functional benefit of using curettage followed by cementation, its benefit controlling the risk of recurrence, and of osteoarthritis potential.		Nantes, France	1992 - 2005	Extremity GCT	30	30	30	Distal Radius 1; Proximal Humerus 1	Distal Femur 14; Proximal Tibia 12	18	12	36 (19-58) years				36 ± 9.75	Mean 71x48x43 (23-150) mm		2	28	0	NA	NA	NA	NA			NA	NA	76 ± 37.25	5.5 ( ± 3) years; (1-13) years	NA	NA	NA	NA	NA	NA	NA	NA	1	8	0	NA	NA	NA	NA
11	Biscaglia, 2000	Giant Cell Tumor of the Bones of the Hand and Foot	to analyze the features of lesions such as these in the files of the Rizzoli Orthopedic Institute.		Bologna, Italy	1947 - 1997	Small bone GCT	29	29	29	Metacarpal 8	Talus 9	10	19	9	16	4	0	27.4 ± 13.25	Mean 5.7x3.1x2.1 centimeters.		8	21	0	0	1	15	13			NA	NA	81 ± 82	11.67 (5.73) months	NA	NA	NA	NA	NA	NA	NA	NA	4	4	0	0	0	8	0
12	Levine, 1984	Role of Radiologie Imaging in Management Planning of Giant Cell Tumor of Bone	to compare the contributions of various radiologic imaging techniques in determining tumor extent and influencing management planning in a group of patients with giant cell tumors.		Kansas, USA	January 1977 - June 1983	GCT	24	24	24	Distal Radius 2	Distal Femur 6	9	15	4	17	2	1	30.41 ±11.98	NA	NA	3	14	7	5	14	9	0			7	17	50.6 ± 23.25	10-12 months	1	1	1	1	0	0	NA	NA	0	1	1	0	1	1	0
13	Klenke, 2011	Giant Cell Tumor of Bone Risk Factors for Recurrence	to evaluate the recurrence-free survival after surgical treatment of GCT to determine the influence of the surgical approach, adjuvant treatment, local tumor presentation, and demographic factors on the risk of recurrence.		Rochester, USA	1985 - 2005	GCT	118	118	118	Distal Radius 12	Distal Femur 29; Proximal Tibia 24	53	65	35.4 (±15.8) years				35.4 ± 15.8	NA	NA	24	65	29	5	46	67	0			17	101	108.3 ± 43.8	16.4 (±12.3) months	11	14	NA	NA	NA	Na	NA	NA	7	13	5	17	7	1	0
14	Saikia, 2011	Giant cell tumour of bone: an analysis of 139 Indian patients	to find out whether there was any variation in the incidence and distribution of GCT in the Indian population (like those reported from the South East Asian region) compared to other populations around the world reported in the literature, and also to try to formulate affordable yet relevant treatment options that are applicable in a developing country like ours.		Assam, India	May 1991 - July 1997	GCT	139	141	141	Distal Radius 32	Distal Femur 36; Proximal Tibia 28	72	67	29 (15–59) years				29 ± 11	8	131	51	85	5	5	64	72	0			13	128	NA	NA	NA	NA	NA	NA	NA	NA	NA	NA	5	9	0	0	5	9	0
15	Yanagisawa, 2011	A clinicopathological study of giant cell tumor of small bones	to investigate and report the clinicopathological features of 11 cases with small-bone GCT.		Tokyo, Japan	NA	Small bone GCT	11	11	11	Metacarpal 5	Talus 1; Cuboid 1; Metatarsal 1; Phalanx Proximal 1	6	5	6	4	1	0	24.72 ± 13.18	NA	NA	7	4	0	2	6	3	0	11	0	NA	NA	49.54 ± 41.69	NA	1	1	1	1	0	0	NA	NA	2	0	0	0	1	1	0
16	Cheng, 2015	Factors Affecting the Recurrence of Giant Cell Tumor of Bone After Surgery: A Clinicopathological Study of 80 Cases from a Single Center	to identify specific markers determining the recurrence of the giant cell tumor of bone (GCTB).		Shanghai, China	2005 - 2009	GCT	80	80	80	Radius 7; Humerus 5	Femur 38; Tibia 25	49	31	63		17		32 ± 14.5	32	48	12	67	1	19	37	24	0	80	0	30	50	58 ± 13.5	1-48 months	10	5	11		4		11	4	3	12	0	0	5	10	0
17	Konishi, 2021	Giant cell tumor of bone – Analysis of 213 cases involving extra‐craniofacial bones	to describe clinicopathological characteristics of GCTB involving extra‐craniofacial bones in Japan, and analyze statistically significant factors for predicting local recurrence.		Osaka, Japan	February 1989 - April 2017	GCT	213	213	213	Radius 20	Femur 88; Tibia 51	100	113	20	104	66	23	35 ± 6.57	NA	NA	34	154	25	NA	NA	NA	NA			NA	NA	106.1 ± 73	NA	32	30	34.6 (16–80) years				NA	NA	7	48	7	NA	NA	NA	NA
18	Balke, 2008	Giant cell tumor of bone: treatment and outcome of 214 cases	to evaluate the individual effects of bone cement, high_x0002_speed burring and hydrogen peroxide (H2O2) on local recurrence and to answer the question if a subchondral bone graft negatively influences the local recurrence rate.		Muenster, Germany	1980 - 2007	GCT	214	214	214	Proximal Humerus 11; Distal Radius 9	Distal Femur 58; Proximal Tibia 42	97	117	35	118	52	9	33.28 ± 13.04	NA	NA	29	147	38	1	39	99	75			NA	NA	59.80 ± 68.15	12.4 (1.6–172.2) months	NA	NA	NA	NA	NA	NA	NA	NA	13	47	6	0	8	31	27
19	Oda, 1998	Giant Cell Tumor of Bone: Oncological and Functional Results of Long-term Follow-up	to evaluate the correlation between the surgical stage and the oncological or functional results of the treatment of giant cell tumor of bone at Kyushu University Hospital.		Kyushu, Japan	1963 - 1990	GCT	47	47	47	Distal Radius 5	Distal Femur 15; Proximal Tibia 15	17	30	10	24	11	2	32 ± 12.01	NA	NA	9	32	6	3	34	10	0			NA	NA	179.97 ± 102.74	24.9 (3-90) months	12	12	6	12	5	1	NA	NA	4	18	2	0	17	7	0
20	Karadeniz, 2022	Giant cell tumor of the bone: an evaluation of prognostic factors associated with local recurrence and a comparison with the current literature	to determine the recurrence rate after resection of GCTs and the factors associated with recurrence.		Samsun, Turkey	2011 - 2021	GCT	117	117	117	Distal Radius 12	Distal Femur 47; Proximal Tibia 40	66	51	71		46		36.1 ± 9.3	NA	NA	14	98	5	40	56	21	0			10	107	71.2 ± 48.3	18.4 (6-38) months	12	5	9		10		NA	NA	4	12	3	4	8	7	0
21	Niu, 2012	Giant Cell Tumor of the Extremity	to review the epidemiological characteristics and outcomes of surgical management in a large series of Chinese patients with giant cell tumor of an extremity		Beijing, China	1989 - 2009	Extremity GCT	283	283	283	Distal Radius 28; Proximal Humerus 20	Distal Femur 94; Proximal Tibia 76	165	118	NA	NA	NA	NA	31.4 ± 15	NA	NA	48	209	26	4	190	89	0			NA	NA	75.7 ± 47.5	19 (1-88) months	NA	NA	NA	NA	NA	NA	NA	NA	3	30	2	1	29	5	0
22	Su, 2004	Giant-cell tumors of bone: an analysis of 87 cases	to report author experience on giant cell tumor.		Taipei, Taiwan	January 1992 - July 2001	GCT	87	87	87	Distal Radius 9	Proximal Tibia 21; Distal Femur 17	46	41	Mean 35 (18–71) years				35 ± 13.25	NA	NA	20	56	11	4	36	34	13			13	74	62 ± 27.5	14.9 (3–40) months	4	7	NA	NA	NA	NA	NA	NA	3	6	2	1	4	5	1
23	Lackman, 2005	Intralesional Curettage for Grades II and III Giant Cell Tumors of Bone	to determine if there was a difference in local recurrence rates of Grade II and III lesions treated with intralesional curettage, burring, phenol cauterization, and polymethylmethacrylate application.		Philadelphia, USA	1982 - 2002	Extremity GCT	63	63	63	Distal Radius 6	Distal Femur 26; Proximal Tibia 20	32	31	Mean 40 (19–78) years				40 ± 14.75	NA	NA	9	54	0	0	26	37	0			NA	NA	108 ± 58.50	NA	NA	NA	NA	NA	NA	NA	NA	NA	0	4	0	0	2	2	0
24	Becker, 2008	Local Recurrence of Giant Cell Tumor of Bone After Intralesional Treatment with and without Adjuvant Therapy	to analyze the rates of recurrence following different types of treatment as well as the influence of various factors of tumor presentation on those rates.		Witten, Germany	1945 - 1998	Extremity GCT	0	384	384	Distal Radius 54	Distal Femur 100; Proximal Tibia 84	NA	NA	NA	NA	NA	NA	NA	NA	NA	98	286	0	39	163	154	28			50	334	64.2 ± 70	16.4 ± 16 (0-90) months	NA	NA	NA	NA	NA	NA	NA	NA	34	94	0	14	40	60	14
25	Lausten, 1996	Local recurrences in giant cell tumour of bone	to study the value of histopathological grading in determining the prognosis of giant cell tumour (osteoclastoma) and the rate of local and distant recurrences		Copenhagen, Denmark	1954 - 1987	GCT	31	31	31	Radius 2; Ulna 2	Femur 11	22	9	2	20	7	2	35.45 ± 12.85	NA	NA	8	16	7	3	19	9	0			NA	NA	150.61 ± 83.56	71 (3-184) months	7	3	0	10	0	0	NA	NA	2	7	1	0	5	5	0
26	Gillani, 2020	Recurrence Rate of Giant Cell Tumor With the Treatment of Scooping Curettage, Burr Down Technique, Phenolization, and Bone Cement	to find the recurrence and outcomes of giant cell tumors treated with scooping curettage, burr down technique, phenolization, and bone cement.		Lahore, Pakistan	May 2014 - June 2018	Extremity GCT	40	40	40	Distal Radius 12	Proximal Tibia 14; Distal Femur 10	18	22	25.75 (± 5.74) years				25.75 ± 5.74	NA	NA	12	28	0	5	14	21	0			6	34	NA	NA	NA	NA	NA	NA	NA	NA	NA	NA	0	3	0	NA	NA	NA	NA
27	Klenke, 2010	Recurrent Giant Cell Tumor of Long Bones	to determine the influence of the surgical approach, adjuvant treatment, local tumor presentation, and demographic factors on the risk of further recurrence.		Rochester, USA	January 1983 - July 2005	Recurrent Extremity GCT	46	46	46	Distal Radius 7	Distal Femur 11; Proximal Tibia 9	21	25	31.1 (±12.8) years				31.1 ± 12.8	NA	NA	14	32	0	NA	NA	NA	NA			4	42	134 ± 75	24.7 (± 12.0) months	4	6	NA	NA	NA	NA	NA	NA	2	8	0	NA	NA	NA	NA
28	Saiz, 2004	Results of Giant Cell Tumor of Bone Treated With Intralesional Excision	to investigate that intralesional treatment can be done with low recurrence and complication rates and that these patients have good functional results.		Chicago, USA	1985 - 1999	Extremity GCT	40	40	40	Distal Radius 5	Distal Femur 17; Proxmal Tibia 11	19	21	34 (14–56) years				34 ± 10.5	NA	NA	6	34	0	0	34	6	0			NA	NA	76 ± 38	19 (10–38) months	2	3	1	2	2	0	NA	NA	1	4	0	0	4	1	0
29	Takeuchi, 2011	The prognostic factors of recurrent GCT: a cooperative study by the Eastern Asian Musculoskeletal Oncology Group	to investigate the clinical behavior of recurrent GCT of bone in the extremities.		Kanazawa, Japan	April 1996 - December 2004	Extremity GCT	110	110	110	Distal Radius 16	Distal Femur 36; Proximal Tibia 37	60	50	30.5 (11–75) years				30.5 ± 16	NA	NA	23	87	0	10	37	43	20			NA	NA	56 ± 69	NA	14	11	NA	NA	NA	NA	NA	NA	7	18	0	1	4	12	8
30	Hasan, 2019	Treatment and recurrence of giant cell tumors of bone– A retrospective cohort from a developing country	to assess the recurrence of GCT of the bone and time of recurrence-free survival after primary surgery (curettage with adjunct therapy) and determine the influence of factors like site of tumor involvement and demographic factors on the risk of recurrence.		Karachi, Pakistan	January 1995 - December 2015	GCT	44	46	46	Distal Radius 9	Distal Femur 10; Proximal Tibia 13	21	23	34.34 (± 12.62) years				34.34 ± 12.62	NA	NA	12	31	3	10	14	22	0			13	33	52.1 ± 43.9	15.5 (± 11.1) months	4	4	NA	NA	NA	NA	NA	NA	1	6	1	0	1	7	0
	TOTAL	30 articles (14 from double screening, 16 from reference)	USA		6	1945 -2021							1179	1105	239	405	224	38	32.77 ± 12.99			549	1939	184	198	1055	951	183			192	1144	75.53 ± 65.88		149	155	35	51	25	1			134	446	36	46	187	214	52
			Japan		6			2284					2284		906							2672			2571						1336				304		112						616			499
			China		3
			India		3																														514	512	342		108							118	734	615	127
			Germany		2																														1026		83		24							1594
			Italy		2																																425		132
			Pakistan		2
			Denmark		1
			Egypt		1
			France		1
			Taiwan		1
			Turkey		1
			Nepal		1
[truncated: 37 more columns]

## Sheet: Risk of Bias
No	Author	Title	Confounding	Measurement of Exposure / Classification of Intervention	Selection study	Post-Exposure / Deviation of Intended Intervention	Missing Data	Measurement of Outcome	Report	Summary	Information	Ref
1	Abdelkawi, 2023	Risk factors for local recurrence of giant cell tumor of bone of the extremities: a retrospective study	Low	Low	Moderate	Low	Moderate	Moderate	Low	MODERATE		39
2	Poudel, 2022	Salvaging the Unsalvageable Giant Cell Tumors of Bone: The ‘Longitudinal Sandwich Technique’	Moderate	Low	High	Low	Moderate	Moderate	High	HIGH		28
3	Sano, 2020	Preoperative denosumab treatment with curettage may be a risk factor for recurrence of giant cell tumor of bone	Low	Low	Moderate	High	Moderate	Moderate	Low	HIGH		29
4	Scoccianti, 2018	Preoperative Denosumab With Curettage and Cryotherapy in Giant Cell Tumor of Bone: Is There an Increased Risk of Local Recurrence?	Moderate	Moderate	Low	Low	Moderate	Moderate	Low	MODERATE		25
5	Chinder, 2019	Evaluation of Local Recurrence in Giant-Cell Tumor of Bone Treated by Neoadjuvant Denosumab	Low	Low	Low	Low	Low	Moderate	Low	MODERATE		34
6	Agarwal, 2018	Does Denosumab Change the Giant Cell Tumor Treatment Strategy? Lessons Learned From Early Experience	High	Moderate	High	High	Moderate	High	High	HIGH		18
7	Greenberg, 2019	Bisphosphonate-loaded Bone Cement as a Local Adjuvant Therapy for Giant Cell Tumor of Bone	High	Low	High	Low	High	Moderate	Moderate	HIGH		39
8	Takeuchi, 2016	Clinical outcome of recurrent giant cell tumor of the extremity in the era before molecular target therapy: the Japanese Musculoskeletal Oncology Group study	Low	Low	Moderate	Low	High	Low	Low	HIGH		21
9	Gao, 2014	Local control of giant cell tumors of the long bone after aggressive curettage with and without bone cement	Low	Low	Low	Low	Moderate	Low	Low	MODERATE		30
10	Fraquet, 2009	Long bones giant cells tumors: Treatment by curretage and cavity filling cementation	Moderate	Low	High	Low	Low	Moderate	High	HIGH		17
11	Biscaglia, 2000	Giant Cell Tumor of the Bones of the Hand and Foot	Moderate	Low	Moderate	Low	Low	Moderate	High	HIGH		19
12	Levine, 1984	Role of Radiologie Imaging in Management Planning of Giant Cell Tumor of Bone	High	Moderate	High	High	High	High	High	HIGH		28
13	Klenke, 2011	Giant Cell Tumor of Bone Risk Factors for Recurrence	Moderate	Low	Moderate	Low	Moderate	Moderate	Low	MODERATE		54
14	Saikia, 2011	Giant cell tumour of bone: an analysis of 139 Indian patients	High	Low	High	High	High	Moderate	Moderate	HIGH		34
15	Yanagisawa, 2011	A clinicopathological study of giant cell tumor of small bones	Moderate	Low	High	Low	Moderate	Low	Moderate	HIGH
16	Cheng, 2015	Factors Affecting the Recurrence of Giant Cell Tumor of Bone After Surgery: A Clinicopathological Study of 80 Cases from a Single Center	Low	Low	Moderate	Low	Moderate	Low	Low	MODERATE
17	Konishi, 2021	Giant cell tumor of bone – Analysis of 213 cases involving extra‐craniofacial bones	Low	Low	Moderate	Moderate	Moderate	Moderate	Low	MODERATE
18	Balke, 2008	Giant cell tumor of bone: treatment and outcome of 214 cases	Moderate	Moderate	Low	Moderate	Low	Moderate	Low	MODERATE
19	Oda, 1998	Giant Cell Tumor of Bone: Oncological and Functional Results of Long-term Follow-up	Moderate	Low	High	Moderate	High	High	Low	HIGH
20	Karadeniz, 2022	Giant cell tumor of the bone: an evaluation of prognostic factors associated with local recurrence and a comparison with the current literature	Low	Low	Moderate	Low	Moderate	High	Low	HIGH
21	Niu, 2012	Giant Cell Tumor of the Extremity	Moderate	Moderate	Low	Low	Low	Moderate	Low	MODERATE
22	Su, 2004	Giant-cell tumors of bone: an analysis of 87 cases	Low	Low	Moderate	Low	High	Moderate	Low	HIGH
23	Lackman, 2005	Intralesional Curettage for Grades II and III Giant Cell Tumors of Bone	Low	Moderate	Moderate	Low	High	High	Low	HIGH
24	Becker, 2008	Local Recurrence of Giant Cell Tumor of Bone After Intralesional Treatment with and without Adjuvant Therapy	Low	Moderate	Low	Low	Low	Low	Low	MODERATE
25	Lausten, 1996	Local recurrences in giant cell tumour of bone	High	Low	High	High	Moderate	Moderate	Low	HIGH
26	Gillani, 2020	Recurrence Rate of Giant Cell Tumor With the Treatment of Scooping Curettage, Burr Down Technique, Phenolization, and Bone Cement	Moderate	High	High	Low	Moderate	High	High	HIGH
27	Klenke, 2010	Recurrent Giant Cell Tumor of Long Bones	Moderate	Moderate	Low	Low	Low	Low	Low	MODERATE
28	Saiz, 2004	Results of Giant Cell Tumor of Bone Treated With Intralesional Excision	Low	Low	Moderate	Low	Moderate	Low	Low	MODERATE
29	Takeuchi, 2011	The prognostic factors of recurrent GCT: a cooperative study by the Eastern Asian Musculoskeletal Oncology Group	Low	Low	Moderate	Moderate	Moderate	Low	Low	MODERATE
30	Hasan, 2019	Treatment and recurrence of giant cell tumors of bone– A retrospective cohort from a developing country	Low	Low	Moderate	Low	Moderate	Low	Low	MODERATE
												415
									HIGH	16
									Moderate	14
No	Author	Title	Confounding	Measurement of Exposure / Classification of Intervention	Selection study	Post-Exposure / Deviation of Intended Intervention	Missing Data	Measurement of Outcome	Report	Summary	Information	Ref
1	Abdelkawi, 2023	Risk factors for local recurrence of giant cell tumor of bone of the extremities: a retrospective study	Low	Low	Moderate	Low	Moderate	Moderate	Low	MODERATE
2	Konishi, 2021	Giant cell tumor of bone – Analysis of 213 cases involving extra‐craniofacial bones	Low	Low	Moderate	Moderate	Moderate	Moderate	Low	MODERATE
3	Chinder, 2019	Evaluation of Local Recurrence in Giant-Cell Tumor of Bone Treated by Neoadjuvant Denosumab	Low	Low	Low	Low	Low	Moderate	Low	MODERATE
4	Hasan, 2019	Treatment and recurrence of giant cell tumors of bone– A retrospective cohort from a developing country	Low	Low	Moderate	Low	Moderate	Low	Low	MODERATE
5	Scoccianti, 2018	Preoperative Denosumab With Curettage and Cryotherapy in Giant Cell Tumor of Bone: Is There an Increased Risk of Local Recurrence?	Moderate	Moderate	Low	Low	Moderate	Moderate	Low	MODERATE
6	Cheng, 2015	Factors Affecting the Recurrence of Giant Cell Tumor of Bone After Surgery: A Clinicopathological Study of 80 Cases from a Single Center	Low	Low	Moderate	Low	Moderate	Low	Low	MODERATE
7	Gao, 2014	Local control of giant cell tumors of the long bone after aggressive curettage with and without bone cement	Low	Low	Low	Low	Moderate	Low	Low	MODERATE
8	Niu, 2012	Giant Cell Tumor of the Extremity	Moderate	Moderate	Low	Low	Low	Moderate	Low	MODERATE
9	Takeuchi, 2011	The prognostic factors of recurrent GCT: a cooperative study by the Eastern Asian Musculoskeletal Oncology Group	Low	Low	Moderate	Moderate	Moderate	Low	Low	MODERATE
10	Klenke, 2011	Giant Cell Tumor of Bone Risk Factors for Recurrence	Moderate	Low	Moderate	Low	Moderate	Moderate	Low	MODERATE
11	Klenke, 2010	Recurrent Giant Cell Tumor of Long Bones	Moderate	Moderate	Low	Low	Low	Low	Low	MODERATE
12	Balke, 2008	Giant cell tumor of bone: treatment and outcome of 214 cases	Moderate	Moderate	Low	Moderate	Low	Moderate	Low	MODERATE
13	Becker, 2008	Local Recurrence of Giant Cell Tumor of Bone After Intralesional Treatment with and without Adjuvant Therapy	Low	Moderate	Low	Low	Low	Low	Low	MODERATE
14	Saiz, 2004	Results of Giant Cell Tumor of Bone Treated With Intralesional Excision	Low	Low	Moderate	Low	Moderate	Low	Low	MODERATE
No	Author	Title	Confounding	Measurement of Exposure / Classification of Intervention	Selection study	Post-Exposure / Deviation of Intended Intervention	Missing Data	Measurement of Outcome	Report	Summary	Information
1	Poudel, 2022	Salvaging the Unsalvageable Giant Cell Tumors of Bone: The ‘Longitudinal Sandwich Technique’	Moderate	Low	High	Low	Moderate	Moderate	High	HIGH
2	Sano, 2020	Preoperative denosumab treatment with curettage may be a risk factor for recurrence of giant cell tumor of bone	Low	Low	Moderate	High	Moderate	Moderate	Low	HIGH
3	Agarwal, 2018	Does Denosumab Change the Giant Cell Tumor Treatment Strategy? Lessons Learned From Early Experience	High	Moderate	High	High	Moderate	High	High	HIGH
4	Greenberg, 2019	Bisphosphonate-loaded Bone Cement as a Local Adjuvant Therapy for Giant Cell Tumor of Bone	High	Low	High	Low	High	Moderate	Moderate	HIGH
5	Takeuchi, 2016	Clinical outcome of recurrent giant cell tumor of the extremity in the era before molecular target therapy: the Japanese Musculoskeletal Oncology Group study	Low	Low	Moderate	Low	High	Low	Low	HIGH
6	Fraquet, 2009	Long bones giant cells tumors: Treatment by curretage and cavity filling cementation	Moderate	Low	High	Low	Low	Moderate	High	HIGH
7	Biscaglia, 2000	Giant Cell Tumor of the Bones of the Hand and Foot	Moderate	Low	Moderate	Low	Low	Moderate	High	HIGH
8	Levine, 1984	Role of Radiologie Imaging in Management Planning of Giant Cell Tumor of Bone	High	Moderate	High	High	High	High	High	HIGH
9	Saikia, 2011	Giant cell tumour of bone: an analysis of 139 Indian patients	High	Low	High	High	High	Moderate	Moderate	HIGH
10	Yanagisawa, 2011	A clinicopathological study of giant cell tumor of small bones	Moderate	Low	High	Low	Moderate	Low	Moderate	HIGH
11	Oda, 1998	Giant Cell Tumor of Bone: Oncological and Functional Results of Long-term Follow-up	Moderate	Low	High	Moderate	High	High	Low	HIGH
12	Karadeniz, 2022	Giant cell tumor of the bone: an evaluation of prognostic factors associated with local recurrence and a comparison with the current literature	Low	Low	Moderate	Low	Moderate	High	Low	HIGH
13	Su, 2004	Giant-cell tumors of bone: an analysis of 87 cases	Low	Low	Moderate	Low	High	Moderate	Low	HIGH
14	Lackman, 2005	Intralesional Curettage for Grades II and III Giant Cell Tumors of Bone	Low	Moderate	Moderate	Low	High	High	Low	HIGH
15	Lausten, 1996	Local recurrences in giant cell tumour of bone	High	Low	High	High	Moderate	Moderate	Low	HIGH
16	Gillani, 2020	Recurrence Rate of Giant Cell Tumor With the Treatment of Scooping Curettage, Burr Down Technique, Phenolization, and Bone Cement	Moderate	High	High	Low	Moderate	High	High	HIGH

## Sheet: Data Summary
		No	Baseline Data	Number	Percentage		No	Country	Number	Continent	Number				No	Variables	Recurrence	Percentage	No Recurrence	Percentage
		1	Total Patients	2672	1		1	USA	6	Africa	1				1	Total Patients	616	0.230539	2056	0.769461
		2	Gender				2	Japan	6	America	6				2	Gender
			Male	1179	0.5162		3	China	3	Asia	16					Male	149	0.224736	514	0.775264
			Female	1105	0.4838		4	India	3	Australia	0					Female	155	0.232384	512	0.767616
		3	Age				5	Germany	2	Eropa	7				3	Age
			0-20	239	0.263797		6	Italy	2	Other	0					0-40	83	0.195294	342	0.804706
			21-40	405	0.44702		7	Pakistan	2							>40	24	0.181818	108	0.818182
			41-60	224	0.247241		8	Denmark	1						4	Location
			>60	38	0.0419426		9	Egypt	1							Upper	134	0.244526	414	0.755474
		4	Location				10	France	1							Lower	446	0.230253	1491	0.769747
			Upper	548	0.20509		11	Nepal	1							Axial	36	0.192513	151	0.807487
			Lower	1937	0.724925		12	Taiwan	1						5	Grade
			Axial	187	0.069985		13	Turkey	1							I	46	0.280488	118	0.719512
		5	Grade													II	187	0.20304	734	0.79696
			I	212	0.0888144											III	214	0.258142	615	0.741858
			II	1092	0.457478											Unknown	52	0.290503	127	0.709497
			III	900	0.377042										6	Pathologic fracture
			Unknown	183	0.0766653											Yes	51	0.333333	102	0.666667
		6	Pathologic fracture													No	186	0.220641	657	0.779359
			Yes	192	0.143713										7	Treatment
			No	1144	0.856287											Currettage	511	0.259391	1459	0.740609
		7	Patients status													Recurrence		#DIV/0!		#DIV/0!
			Primary												7	Treatment		#DIV/0!		#DIV/0!
			Recurrence													Currettage		#DIV/0!		#DIV/0!
		7	Treatment													Wide resection	64	0.119181	473	0.880819
			Currettage	2033	0.765149											En bloc resection	19	0.301587	44	0.698413
			Wide resection	537	0.202108
			En bloc resection	63	0.023711
			Amputation	18	0.00677456
			No surgery	6	0.00225819
			Unknown
